# Supplementary material for: The Effectiveness of Nintedanib in Patients with Idiopathic Pulmonary Fibrosis, Familial Pulmonary Fibrosis and Progressive Fibrosing Interstitial Lung Diseases: A Real-World Study
Source: Biomedicines. 2022 Aug 15;10(8):1973. doi: 10.3390/biomedicines10081973 (PMC9405731; doi:10.3390/biomedicines10081973)
Supplement: Supplementary file 1 [file biomedicines-10-01973-s001.zip]

Archive with 1 entries (1 files):
- biomedicines-1844561-supplementary.pdf
